# Supplementary material for: The Effect of Agglomeration on Arsenic Adsorption Using Iron Oxide Nanoparticles
Source: Nanomaterials (Basel). 2022 May 9;12(9):1598. doi: 10.3390/nano12091598 (PMC9105002; doi:10.3390/nano12091598)
Supplement: Supplementary file 1 [file nanomaterials-12-01598-s001.zip]

Archive with 1 entries (1 files):
- nanomaterials-1685821-supplementary.pdf
